# Supplementary material for: RF_Purify: a novel tool for comprehensive analysis of tumor-purity in methylation array data based on random forest regression
Source: BMC Bioinformatics. 2019 Aug 16;20:428. doi: 10.1186/s12859-019-3014-z (PMC6697926; doi:10.1186/s12859-019-3014-z)
Supplement: Supplementary file 5 — Table S1. Quantiles for the tumor purities as inferred by RF_Purify_ESTIMATE and RF_Purify_ABSOLUTE. (XLSX 16 kb) [file 12859_2019_3014_MOESM5_ESM.xlsx]

## Sheet: RF_Purify_ABSOLUTE
	0	0.25	0.5	0.75	1
A_IDH_	0.49	0.61	0.64	0.65	0.7
A_IDH_HG_	0.53	0.65	0.67	0.69	0.71
ANA_PA_	0.39	0.48	0.55	0.58	0.62
ATRT_MYC_	0.43	0.48	0.56	0.58	0.72
ATRT_SHH_	0.46	0.58	0.61	0.63	0.69
ATRT_TYR_	0.5	0.55	0.57	0.59	0.63
CHGL_	0.31	0.34	0.42	0.48	0.51
CHORDM_	0.35	0.4	0.49	0.51	0.54
CN_	0.44	0.52	0.55	0.56	0.59
CNS_NB_FOXR_	0.58	0.6	0.61	0.62	0.65
CONTR_ADENOPIT_	0.42	0.43	0.44	0.47	0.48
CONTR_CEBM_	0.51	0.56	0.57	0.58	0.59
CONTR_HEMI_	0.45	0.47	0.47	0.48	0.55
CONTR_HYPTHAL_	0.43	0.46	0.47	0.49	0.53
CONTR_INFLAM_	0.28	0.3	0.31	0.35	0.39
CONTR_PINEAL_	0.46	0.52	0.53	0.54	0.56
CONTR_PONS_	0.43	0.45	0.46	0.48	0.49
CONTR_REACT_	0.26	0.29	0.3	0.33	0.38
CONTR_WM_	0.54	0.56	0.56	0.57	0.58
CPH_ADM_	0.54	0.58	0.61	0.67	0.82
CPH_PAP_	0.31	0.41	0.43	0.48	0.52
DLGNT_	0.39	0.51	0.52	0.55	0.58
DMG_K_	0.47	0.59	0.61	0.63	0.67
EFT_CIC_	0.37	0.4	0.45	0.48	0.5
ENB_A_	0.48	0.55	0.57	0.58	0.6
ENB_B_	0.41	0.5	0.52	0.56	0.6
EPN_MPE_	0.39	0.53	0.56	0.59	0.6
EPN_PF_A_	0.52	0.58	0.6	0.62	0.67
EPN_PF_B_	0.51	0.54	0.57	0.59	0.63
EPN_RELA_	0.38	0.58	0.6	0.63	0.68
EPN_SPINE_	0.52	0.57	0.58	0.6	0.63
EPN_YAP_	0.57	0.59	0.6	0.61	0.63
ETMR_	0.6	0.64	0.65	0.66	0.68
EWS_	0.44	0.49	0.5	0.53	0.58
GBM_G_	0.55	0.63	0.64	0.67	0.69
GBM_MES_	0.37	0.47	0.51	0.55	0.65
GBM_MID_	0.62	0.65	0.66	0.68	0.72
GBM_MYCN_	0.55	0.63	0.64	0.65	0.71
GBM_RTK_I_	0.5	0.6	0.64	0.67	0.72
GBM_RTK_II_	0.47	0.6	0.63	0.66	0.7
GBM_RTK_III_	0.61	0.62	0.65	0.68	0.69
HGNET_BCOR_	0.57	0.62	0.64	0.64	0.69
HGNET_MN_	0.57	0.61	0.62	0.63	0.67
HMB_	0.32	0.34	0.36	0.39	0.51
IHG_	0.47	0.49	0.51	0.53	0.57
LGG_DIG_DIA_	0.31	0.33	0.33	0.35	0.38
LGG_DNT_	0.48	0.52	0.55	0.57	0.6
LGG_GG_	0.4	0.44	0.47	0.48	0.55
LGG_MYB_	0.44	0.55	0.57	0.59	0.62
LGG_PA_GG_ST_	0.35	0.39	0.42	0.45	0.5
LGG_PA_MID_	0.34	0.4	0.48	0.51	0.57
LGG_PA_PF_	0.34	0.46	0.51	0.54	0.6
LGG_RGNT_	0.45	0.54	0.57	0.59	0.63
LGG_SEGA_	0.28	0.32	0.34	0.41	0.46
LIPN_	0.58	0.6	0.62	0.63	0.65
LYMPHO_	0.44	0.53	0.57	0.58	0.6
MB_groupfour	0.56	0.59	0.6	0.62	0.67
MB_Groupthree	0.56	0.62	0.63	0.65	0.67
MB_SHH_CHL_AD_	0.54	0.65	0.66	0.67	0.72
MB_SHH_INF_	0.56	0.59	0.6	0.62	0.65
MB_WNT_	0.58	0.61	0.62	0.64	0.66
MELAN_	0.35	0.48	0.57	0.61	0.64
MELCYT_	0.43	0.48	0.51	0.54	0.58
MNG_	0.35	0.4	0.43	0.46	0.58
O_IDH_	0.52	0.63	0.65	0.66	0.7
PGG_nC_	0.4	0.45	0.48	0.5	0.51
PIN_T_PB_A_	0.5	0.56	0.57	0.59	0.61
PIN_T_PB_B_	0.53	0.56	0.57	0.58	0.62
PIN_T_PPT_	0.54	0.58	0.6	0.61	0.65
PITAD_ACTH_	0.5	0.54	0.56	0.57	0.58
PITAD_FSH_LH_	0.46	0.48	0.49	0.5	0.54
PITAD_PRL_	0.49	0.54	0.56	0.57	0.57
PITAD_STH_DNS_A_	0.5	0.52	0.54	0.56	0.59
PITAD_STH_DNS_B_	0.55	0.56	0.57	0.59	0.61
PITAD_STH_SPA_	0.49	0.53	0.53	0.55	0.59
PITAD_TSH_	0.49	0.51	0.53	0.55	0.56
PITUI_	0.31	0.38	0.44	0.48	0.56
PLASMA_	0.43	0.48	0.48	0.5	0.54
PLEX_AD_	0.41	0.5	0.57	0.58	0.61
PLEX_PED_A_	0.56	0.6	0.62	0.63	0.65
PLEX_PED_B_	0.48	0.57	0.6	0.64	0.71
PTPR_A_	0.41	0.47	0.53	0.55	0.57
PTPR_B_	0.56	0.58	0.61	0.64	0.66
PXA_	0.32	0.44	0.49	0.54	0.64
RETB_	0.5	0.52	0.53	0.54	0.57
SCHW_	0.33	0.38	0.44	0.46	0.51
SCHW_MEL_	0.28	0.32	0.35	0.38	0.45
SFT_HMPC_	0.36	0.43	0.45	0.46	0.47
SUBEPN_PF_	0.36	0.5	0.53	0.54	0.59
SUBEPN_SPINE_	0.51	0.54	0.55	0.57	0.59
SUBEPN_ST_	0.48	0.5	0.52	0.55	0.56

## Sheet: RF_Purify_ESTIMATE
	0	0.25	0.5	0.75	1
A_IDH_	0.81	0.9	0.93	0.94	0.98
A_IDH_HG_	0.82	0.91	0.93	0.95	0.97
ANA_PA_	0.75	0.79	0.83	0.85	0.89
ATRT_MYC_	0.74	0.8	0.85	0.87	0.94
ATRT_SHH_	0.77	0.89	0.91	0.93	0.95
ATRT_TYR_	0.77	0.86	0.87	0.88	0.94
CHGL_	0.6	0.66	0.74	0.78	0.83
CHORDM_	0.59	0.77	0.83	0.89	0.92
CN_	0.81	0.9	0.91	0.92	0.94
CNS_NB_FOXR_	0.87	0.9	0.91	0.92	0.94
CONTR_ADENOPIT_	0.82	0.85	0.87	0.88	0.89
CONTR_CEBM_	0.88	0.88	0.89	0.89	0.9
CONTR_HEMI_	0.79	0.84	0.85	0.87	0.91
CONTR_HYPTHAL_	0.8	0.85	0.86	0.89	0.91
CONTR_INFLAM_	0.63	0.7	0.74	0.77	0.83
CONTR_PINEAL_	0.82	0.84	0.85	0.86	0.86
CONTR_PONS_	0.78	0.82	0.84	0.85	0.87
CONTR_REACT_	0.53	0.6	0.64	0.66	0.7
CONTR_WM_	0.9	0.9	0.91	0.92	0.94
CPH_ADM_	0.84	0.89	0.91	0.95	0.96
CPH_PAP_	0.65	0.79	0.81	0.84	0.89
DLGNT_	0.75	0.84	0.85	0.89	0.91
DMG_K_	0.77	0.86	0.89	0.91	0.94
EFT_CIC_	0.68	0.78	0.82	0.83	0.85
ENB_A_	0.77	0.81	0.84	0.86	0.87
ENB_B_	0.74	0.82	0.85	0.87	0.89
EPN_MPE_	0.65	0.87	0.9	0.92	0.93
EPN_PF_A_	0.83	0.89	0.91	0.93	0.95
EPN_PF_B_	0.86	0.89	0.92	0.93	0.95
EPN_RELA_	0.72	0.88	0.91	0.93	0.96
EPN_SPINE_	0.82	0.89	0.92	0.93	0.95
EPN_YAP_	0.86	0.9	0.93	0.93	0.94
ETMR_	0.85	0.9	0.91	0.92	0.92
EWS_	0.8	0.83	0.84	0.85	0.88
GBM_G_	0.79	0.89	0.91	0.93	0.97
GBM_MES_	0.71	0.77	0.81	0.84	0.94
GBM_MID_	0.88	0.9	0.91	0.92	0.94
GBM_MYCN_	0.83	0.89	0.9	0.93	0.95
GBM_RTK_I_	0.77	0.86	0.89	0.92	0.95
GBM_RTK_II_	0.73	0.86	0.88	0.91	0.94
GBM_RTK_III_	0.86	0.89	0.9	0.93	0.94
HGNET_BCOR_	0.89	0.92	0.93	0.94	0.96
HGNET_MN_	0.83	0.87	0.9	0.94	0.95
HMB_	0.63	0.66	0.68	0.71	0.78
IHG_	0.78	0.82	0.85	0.85	0.87
LGG_DIG_DIA_	0.59	0.64	0.67	0.68	0.71
LGG_DNT_	0.84	0.89	0.91	0.92	0.93
LGG_GG_	0.75	0.83	0.84	0.85	0.91
LGG_MYB_	0.8	0.87	0.9	0.91	0.93
LGG_PA_GG_ST_	0.69	0.76	0.78	0.81	0.85
LGG_PA_MID_	0.7	0.75	0.8	0.82	0.89
LGG_PA_PF_	0.65	0.77	0.8	0.82	0.87
LGG_RGNT_	0.78	0.84	0.87	0.9	0.92
LGG_SEGA_	0.58	0.69	0.71	0.78	0.86
LIPN_	0.9	0.9	0.91	0.91	0.92
LYMPHO_	0.64	0.71	0.76	0.78	0.8
MB_groupfour	0.83	0.88	0.89	0.9	0.93
MB_Groupthree	0.82	0.88	0.89	0.92	0.94
MB_SHH_CHL_AD_	0.83	0.93	0.94	0.95	0.96
MB_SHH_INF_	0.86	0.9	0.91	0.92	0.95
MB_WNT_	0.89	0.91	0.93	0.94	0.95
MELAN_	0.69	0.78	0.85	0.9	0.91
MELCYT_	0.82	0.85	0.87	0.91	0.92
MNG_	0.62	0.77	0.81	0.84	0.9
O_IDH_	0.83	0.94	0.96	0.97	0.98
PGG_nC_	0.79	0.82	0.87	0.89	0.9
PIN_T_PB_A_	0.8	0.84	0.84	0.85	0.87
PIN_T_PB_B_	0.78	0.86	0.87	0.9	0.91
PIN_T_PPT_	0.88	0.9	0.92	0.93	0.94
PITAD_ACTH_	0.87	0.88	0.89	0.89	0.9
PITAD_FSH_LH_	0.82	0.86	0.88	0.9	0.92
PITAD_PRL_	0.81	0.87	0.89	0.9	0.91
PITAD_STH_DNS_A_	0.88	0.88	0.9	0.92	0.95
PITAD_STH_DNS_B_	0.85	0.88	0.9	0.91	0.93
PITAD_STH_SPA_	0.83	0.87	0.89	0.91	0.92
PITAD_TSH_	0.87	0.88	0.89	0.9	0.91
PITUI_	0.59	0.72	0.78	0.83	0.88
PLASMA_	0.69	0.72	0.73	0.79	0.83
PLEX_AD_	0.79	0.87	0.89	0.91	0.92
PLEX_PED_A_	0.87	0.91	0.93	0.93	0.95
PLEX_PED_B_	0.76	0.86	0.9	0.92	0.94
PTPR_A_	0.81	0.87	0.88	0.89	0.92
PTPR_B_	0.86	0.9	0.92	0.93	0.95
PXA_	0.66	0.77	0.81	0.84	0.89
RETB_	0.77	0.8	0.81	0.82	0.85
SCHW_	0.66	0.75	0.79	0.83	0.88
SCHW_MEL_	0.6	0.63	0.7	0.75	0.79
SFT_HMPC_	0.74	0.79	0.82	0.84	0.86
SUBEPN_PF_	0.7	0.83	0.85	0.87	0.9
SUBEPN_SPINE_	0.86	0.86	0.87	0.9	0.92
SUBEPN_ST_	0.82	0.86	0.87	0.88	0.92
