# Supplementary material for: RF_Purify: a novel tool for comprehensive analysis of tumor-purity in methylation array data based on random forest regression
Source: BMC Bioinformatics. 2019 Aug 16;20:428. doi: 10.1186/s12859-019-3014-z (PMC6697926; doi:10.1186/s12859-019-3014-z)
Supplement: Supplementary file 6 — Table S2. Tumor suppressor genes which overlap with the CpG sites of RF_Purify_ESTIMATE and RF_Purify_ABSOLUTE, (XLSX 11 kb) [file 12859_2019_3014_MOESM6_ESM.xlsx]

## Sheet: ESTIMATEtsggenes
Name of Tumor suppressor gene associated with RF_purify_ESTIMATE	Name of Tumor suppressor gene associated with RF_purify_ABSOLUTE
RNF144A	SERPINB5
HIVEP3	BASP1
CDH1	CHD5
KLF5	CABLES1
MAP4K1	RAB25
NR1I2	MIR141
CABLES1	ALPL
BMF	EHF
WNT5A	TSLP
DENND2D	CDK6
WWOX	SOX7
NOTCH1	SPARC
EMP2	PRKCE
CBX5	NOTCH1
NEDD4L	MXI1
FOXP1	MIR200C
PAX6	PAX6
TFAP2A	DNMT3A
MIR125B1	NKX2-8
RUNX1	SFN
H19	DENND2D
ST7	KLF6
LRIG1	TOM1L2
CNTNAP2	MIR129-2
MIR141	DDB2
MIR200C	POU6F2
SYNM	SFRP2
MAD1L1	CBFA2T3
TBX5	WISP3
TRIT1	RUNX1
PTPN6	FAT4
ST20	LIMA1
DLK1	RTN4
RASSF1	STARD13
MIR493	ZFP36L2
CBFA2T3	BLID
SPINT2	ZFHX3
CTNND1	RNF144A
HDAC1	GSN
ZBTB48	DICER1
ZFP36	SOX1
RARRES3	BMF
SETD2	AJAP1
CSMD1	PRKCB
CUX1	PACRG
GPRC5A	TANK
ZIC1	SYNPO2
SFN	IGF1
ETV6	MIR196A2
	PCDHGC3
	DCC
	BRF1
